# Supplementary material for: Drosophila Interspecific Hybridization Causes a Deregulation of the piRNA Pathway Genes
Source: Genes (Basel). 2020 Feb 19;11(2):215. doi: 10.3390/genes11020215 (PMC7073935; doi:10.3390/genes11020215)
Supplement: Supplementary file 1 [file genes-11-00215-s001.zip]

Archive with 8 entries (7 files):
- supplementary/
- supplementary/Supplementary file 2.xlsx
- supplementary/Supplementary file 7.docx
- supplementary/Supplementary_file_1.xlsx
- supplementary/Supplementary_file_3.docx
- supplementary/Supplementary_file_4.xlsx
- supplementary/Supplementary_file_5.xlsx
- supplementary/Supplementary_file_6.xlsx
