# Supplementary material for: Drosophila Interspecific Hybridization Causes a Deregulation of the piRNA Pathway Genes
Source: Genes (Basel). 2020 Feb 19;11(2):215. doi: 10.3390/genes11020215 (PMC7073935; doi:10.3390/genes11020215)
Supplement: Supplementary file 1 [file genes-11-00215-s001.zip › supplementary/Supplementary file 2.xlsx]

## Sheet: A-Primer Efficiencies
Supplementary file 2A: qRT-PCR primer efficiencies
GENE	Efficiency /(%)
rp49 Dbu	98.9
rp49 Dko	99
ago3 Dbu	99
ago3 Dko	98.4
mt2 Dbu	100.5
mt2 Dko	101.8
krimp Dbu	100.8
krimp Dko	101.3
zuc Dbu	99.7
zuc Dko	100.7
aub Dbu	100.8
aub Dko	98.7
piwi Dbu	101.7
piwi Dko	101.6
rhino Dbu	100.6
rhino Dko	101.5
spnE Dbu	99.1
spnE Dko	99.1
armi Dbu	100.2
armi Dko	100.5
Dbu: Drosophila buzzatii
Dko: Drosophila koepferae

## Sheet: B-expression_all genes
Supplementary file 2B: qRT-PCR raw data of D. buzzatii (Dbu), D. koepferae (Dko) and their hybrids
expression_rate_ago3	ΔCt_ago3	group_ago3	expression_rate_armi	ΔCt_armi	group_armi	expression_rate_aub	ΔCt_aub	group_aub	expression_rate_krimp	ΔCt_krimp	group_krimp	expression_rate_mt2	ΔCt_mt2	group_mt2	expression_rate_piwi	ΔCt_piwi	group_piwi	expression_rate_rhino	ΔCt_rhino	group_rhino	expression_rate_spnE	ΔCt_spnE	group_spnE	expression_rate_zuc	ΔCt_zuc	group_zuc
0.0429857	4.54	Dbu	0.0033306	8.23	Dbu	0.0390103	4.68	Dbu	0.00232267	8.75	Dbu	0.00817254	6.935	Dbu	0.0332616	4.91	Dbu	0.0349805	4.96	Dbu	0.00612956	7.35	Dbu	0.0257372	5.28	Dbu
0.0332616	4.91	Dbu	0.0154099	6.02	Dbu	0.0253829	5.3	Dbu	0.0243489	5.36	Dbu	0.00854917	6.87	Dbu	0.147624	2.76	Dbu	0.0263342	5.38	Dbu	0.00407213	7.94	Dbu	0.03125	5	Dbu
0.058517	4.095	Dbu	0.0266448	5.23	Dbu	0.0314674	4.99	Dbu	0.0358968	4.8	Dbu	0.00797666	6.97	Dbu	0.205898	2.28	Dbu	0.0302486	5.175	Dbu	0.0120068	6.38	Dbu	0.0406669	4.62	Dbu
0.042101	4.57	Dbu	0.00533609	7.55	Dbu	0.0392817	4.67	Dbu	0.00152181	9.36	Dbu	0.0124734	6.325	Dbu	0.02836	5.14	Dbu	0.0320376	5.09	Dbu	0.00537321	7.54	Dbu	0.0293601	5.09	Dbu
0.0658351	3.925	Dbu	0.0257372	5.28	Dbu	0.0395549	4.66	Dbu	0.017579	5.83	Dbu	0.0084023	6.895	Dbu	0.135842	2.88	Dbu	0.035337	4.945	Dbu	0.015625	6	Dbu	0.0337259	4.89	Dbu
0.0249468	5.325	Dbu	0.0174576	5.84	Dbu	0.0507658	4.3	Dbu	0.00988872	6.66	Dbu	0.0208328	5.585	Dbu	0.0953912	3.39	Dbu	0.0226185	5.605	Dbu	0.00340059	8.2	Dbu	0.029977	5.06	Dbu
0.0502407	4.315	Dbu	0.0170983	5.87	Dbu	0.026278	5.25	Dbu	0.0135084	6.21	Dbu	0.0108964	6.52	Dbu	0.102949	3.28	Dbu	0.0318218	5.1	Dbu	0.00814426	6.94	Dbu	0.0314674	4.99	Dbu
0.0633725	3.98	Dbu	0.018453	5.76	Dbu	0.0486978	4.36	Dbu	0.0093553	6.74	Dbu	0.010273	6.605	Dbu	0.0915054	3.45	Dbu	0.0196915	5.81	Dbu	0.0150928	6.05	Dbu	0.0272047	5.2	Dbu
0.0612138	4.03	Dbu	0.00860863	6.86	Dbu	0.0571145	4.13	Dbu	0.00168855	9.21	Dbu	0.0109343	6.515	Dbu	0.0727958	3.78	Dbu	0.0189729	5.865	Dbu	0.0163451	5.935	Dbu	0.0174576	5.84	Dbu
0.0553605	4.175	Dbu	0.017337	5.85	Dbu	0.0185814	5.75	Dbu	0.0108212	6.53	Dbu	0.00846074	6.885	Dbu	0.118257	3.08	Dbu	0.0189088	5.87	Dbu	0.0123017	6.345	Dbu	0.0192366	5.7	Dbu
0.0296669	5.075	Dbu	0.0287559	5.12	Dbu	0.0293601	5.09	Dbu	0.0196408	5.67	Dbu	0.00863852	6.855	Dbu	0.136787	2.87	Dbu	0.0131704	6.405	Dbu	0.00421573	7.89	Dbu	0.0277763	5.17	Dbu
0.0452794	4.465	Dbu	0.0252076	5.31	Dbu	0.0483614	4.37	Dbu	0.00995751	6.65	Dbu	0.0110485	6.5	Dbu	0.133046	2.91	Dbu	0.012906	6.435	Dbu	0.00786684	6.99	Dbu	0.0266448	5.23	Dbu
0.0649287	3.945	Dbu	0.0192366	5.7	Dbu	0.0275845	5.18	Dbu	0.00552427	7.5	Dbu	0.00814426	6.94	Dbu	0.20733	2.27	Dbu	0.0159148	6.125	Dbu	0.0180733	5.79	Dbu	0.036906	4.76	Dbu
0.0363979	4.78	Dbu	0.0308198	5.02	Dbu	0.0285572	5.13	Dbu	0.0332616	4.91	Dbu	0.00632377	7.305	Dbu	0.323088	1.63	Dbu	0.0104306	6.75	Dbu	0.00701666	7.155	Dbu	0.0504151	4.31	Dbu
0.0289559	5.11	Dbu	0.0448111	4.48	Dbu	0.0441942	4.5	Dbu	0.032352	4.95	Dbu	0.00723897	7.11	Dbu	0.217638	2.2	Dbu	0.0251171	5.45	Dbu	0.00606616	7.365	Dbu	0.0371627	4.75	Dbu
0.0316862	4.98	Dbu	0.0197774	5.66	Dbu	0.0293601	5.09	Dbu	0.00872881	6.84	Dbu	0.00625836	7.32	Dbu	0.0994421	3.33	Dbu	0.0267831	5.355	Dbu	0.00621513	7.33	Dbu	0.0144779	6.11	Dbu
0.0334929	4.9	Dbu	0.0328036	4.93	Dbu	0.075363	3.73	Dbu	0.017579	5.83	Dbu	0.00587987	7.41	Dbu	0.166086	2.59	Dbu	0.0250324	5.455	Dbu	0.00480916	7.7	Dbu	0.0376815	4.73	Dbu
0.0139848	6.16	Dbu	0.0295643	5.08	Dbu	0.0547879	4.19	Dbu	0.0125167	6.32	Dbu	0.00846074	6.885	Dbu	0.19751	2.34	Dbu	0.0165736	6.065	Dbu	0.00145981	9.42	Dbu	0.0227183	5.46	Dbu
0.0462309	4.435	Dbu	0.0231957	5.43	Dbu	0.0460709	4.44	Dbu	0.0230355	5.44	Dbu	0.00598265	7.385	Dbu	0.190782	2.39	Dbu	0.0223148	5.625	Dbu	0.00891222	6.81	Dbu	0.0387409	4.69	Dbu
0.033843	4.885	Dbu	0.0476956	4.39	Dbu	0.0651541	3.94	Dbu	0.00968522	6.69	Dbu	0.00650155	7.265	Dbu	0.140632	2.83	Dbu	0.0296413	5.205	Dbu	0.00531763	7.555	Dbu	0.0371627	4.75	Dbu
0.0324643	4.945	Dbu	0.076415	3.71	HybA	0.0363979	4.78	HybA	0.0277763	5.17	HybA	0.00596195	7.39	Dbu	0.148651	2.75	HybA	0.0191662	5.85	Dbu	0.00759887	7.04	Dbu	0.0460709	4.44	HybA
0.0276802	5.175	Dbu	0.098073	3.35	HybA	0.0392817	4.67	HybA	0.0390103	4.68	HybA	0.00734002	7.09	Dbu	0.260616	1.94	HybA	0.0249479	5.46	Dbu	0.0061722	7.34	Dbu	0.049721	4.33	HybA
0.036906	4.76	Dbu	0.0629347	3.99	HybA	0.0743254	3.75	HybA	0.0217929	5.52	HybA	0.00739108	7.08	Dbu	0.420448	1.25	HybA	0.0258929	5.405	Dbu	0.00814426	6.94	Dbu	0.0319066	4.97	HybA
0.0347944	4.845	Dbu	0.0743254	3.75	HybA	0.0769465	3.7	HybA	0.03125	5	HybA	0.00872881	6.84	Dbu	0.358489	1.48	HybA	0.0602137	4.26	HybA	0.00680118	7.2	Dbu	0.0376815	4.73	HybA
0.0618535	4.015	HybA	0.0679209	3.88	HybA	0.0921418	3.44	HybA	0.0268302	5.22	HybA	0.00958504	6.705	HybA	0.378929	1.4	HybA	0.0379469	4.96	HybA	0.0351581	4.83	HybA	0.0409498	4.61	HybA
0.0232762	5.425	HybA	0.0785633	3.67	HybA	0.0642571	3.96	HybA	0.0259162	5.27	HybA	0.0107464	6.54	HybA	0.257028	1.96	HybA	0.0427305	4.78	HybA	0.00454974	7.78	HybA	0.0406669	4.62	HybA
0.040386	4.63	HybA	0.0490365	4.35	HybA	0.0480273	4.38	HybA	0.0193704	5.69	HybA	0.0101667	6.62	HybA	0.166086	2.59	HybA	0.0368371	5.005	HybA	0.0119239	6.39	HybA	0.0349152	4.84	HybA
0.02836	5.14	HybA	0.0748424	3.74	HybA	0.0529216	4.24	HybA	0.0177013	5.82	HybA	0.0116785	6.42	HybA	0.19751	2.34	HybA	0.0462501	4.66	HybA	0.00706546	7.145	HybA	0.0231957	5.43	HybA
0.042101	4.57	HybA	0.0547879	4.19	HybA	0.0387409	4.69	HybA	0.0266448	5.23	HybA	0.00909948	6.78	HybA	0.136787	2.87	HybA	0.03974	4.89	HybA	0.0217929	5.52	HybA	0.0291573	5.1	HybA
0.0367783	4.765	HybA	0.100134	3.32	HybA	0.0328036	4.93	HybA	0.0281641	5.15	HybA	0.0105985	6.56	HybA	0.111878	3.16	HybA	0.0460978	4.665	HybA	0.0108587	6.525	HybA	0.0358968	4.8	HybA
0.0308198	5.02	HybA	0.0555527	4.17	HybA	0.0248605	5.33	HybA	0.0197774	5.66	HybA	0.00849012	6.88	HybA	0.0934281	3.42	HybA	0.0444555	4.72	HybA	0.00757258	7.045	HybA	0.0273939	5.19	HybA
0.03983	4.65	HybA	0.0551689	4.18	HybA	0.0222508	5.49	HybA	0.018199	5.78	HybA	0.0107464	6.54	HybA	0.0915054	3.45	HybA	0.0393488	4.905	HybA	0.0189062	5.725	HybA	0.0321286	4.96	HybA
0.0350364	4.835	HybA	0.0629347	3.99	HybA	0.0264608	5.24	HybA	0.016176	5.95	HybA	0.0106722	6.55	HybA	0.121582	3.04	HybA	0.0454937	4.685	HybA	0.00882003	6.825	HybA	0.0334929	4.9	HybA
0.041092	4.605	HybA	0.0507658	4.3	HybA	0.0240137	5.38	HybA	0.017579	5.83	HybA	0.0115978	6.43	HybA	0.0940779	3.41	HybA	0.0524251	4.47	HybA	0.0103804	6.59	HybA	0.0310341	5.01	HybA
0.042101	4.57	HybA	0.036906	4.76	HybA	0.047039	4.41	HybA	0.0196408	5.67	HybA	0.00894316	6.805	HybA	0.104386	3.26	HybA	0.0479588	4.605	HybA	0.00849012	6.88	HybA	0.0376815	4.73	HybA
0.0507658	4.3	HybA	0.0366511	4.77	HybA	0.0341967	4.87	HybA	0.0172173	5.86	HybA	0.00598265	7.385	HybA	0.157127	2.67	HybA	0.0259695	5.535	HybA	0.0138882	6.17	HybA	0.0382075	4.71	HybA
0.0129581	6.27	HybA	0.0480273	4.38	HybA	0.0454366	4.46	HybA	0.0248605	5.33	HybA	0.00929068	6.75	HybA	0.167241	2.58	HybA	0.0510601	4.51	HybA	0.00180348	9.115	HybA	0.0330318	4.92	HybA
0.0561333	4.155	HybA	0.0463914	4.43	HybA	0.042101	4.57	HybA	0.0285572	5.13	HybA	0.0107464	6.54	HybA	0.143587	2.8	HybA	0.0733892	3.96	HybA	0.0211236	5.565	HybA	0.0514744	4.28	HybA
0.0395549	4.66	HybA	0.0473661	4.4	HybA	0.0460709	4.44	HybA	0.0227183	5.46	HybA	0.0104526	6.58	HybA	0.178006	2.49	HybA	0.0482761	4.595	HybA	0.0196408	5.67	HybA	0.0374212	4.74	HybA
0.0382075	4.71	HybA	0.03983	4.65	HybA	0.052556	4.25	HybA	0.023357	5.42	HybA	0.00778547	7.005	HybA	0.15822	2.66	HybA	0.0278318	5.43	HybA	0.0130482	6.26	HybA	0.0638133	3.97	HybA
0.0292585	5.095	HybA	0.0647041	3.95	HybA	0.0406669	4.62	HybA	0.0252076	5.31	HybA	0.0108212	6.53	HybA	0.196146	2.35	HybA	0.0438729	4.74	HybA	0.00792156	6.98	HybA	0.0748424	3.74	HybA
0.137738	2.86	HybA	0.0660636	3.92	HybA	0.0500669	4.32	HybA	0.0236831	5.4	HybA	0.0120485	6.375	HybA	0.147624	2.76	HybA	0.0482761	4.595	HybA	0.0189718	5.72	HybA	0.0473661	4.4	HybA
0.0460709	4.44	HybA	0.115824	3.11	HybA	0.0656073	3.93	HybA	0.0529216	4.24	HybA	0.0135084	6.21	HybA	0.291183	1.78	HybA	0.0432979	4.76	HybA	0.00919458	6.765	HybA	0.0620683	4.01	HybA
0.0388754	4.685	HybA	0.0890031	3.49	HybA	0.0717936	3.8	HybA	0.0371627	4.75	HybA	0.0130482	6.26	HybA	0.267943	1.9	HybA	0.0532968	4.445	HybA	0.0365243	4.775	HybA	0.0547879	4.19	HybA
0.0449667	4.475	HybA	0.0418102	4.58	HybA	0.0418102	4.58	HybA	0.0435857	4.52	HybA	0.0140333	6.155	HybA	0.164938	2.6	HybA	0.0234457	5.69	HybA	0.042101	4.57	HybA	0.0625	4	HybA
0.0717936	3.8	HybA	0.0316862	4.98	HybA	0.0625	4	HybA	0.01418	6.14	HybA	0.0126475	6.305	HybA	0.176777	2.5	HybA	0.0717144	3.995	HybA	0.0220971	5.5	HybA	0.0460709	4.44	HybA
0.0129133	6.275	HybA	0.0507658	4.3	HybA	0.0536603	4.22	HybA	0.0264608	5.24	HybA	0.0148335	6.075	HybA	0.205898	2.28	HybA	0.0554483	4.385	HybA	0.00272411	8.52	HybA	0.0669858	3.9	HybA
0.0688691	3.86	HybA	0.0579118	4.11	HybA	0.073812	3.76	HybA	0.0227183	5.46	HybA	0.01418	6.14	HybA	0.205898	2.28	HybA	0.0344858	5.105	HybA	0.0273939	5.19	HybA	0.046714	4.42	HybA
0.0614263	4.025	HybA	0.0185814	5.75	HybA	0.0625	4	HybA	0.0155171	6.01	HybA	0.0129133	6.275	HybA	0.210224	2.25	HybA	0.0416179	4.82	HybA	0.0143282	6.125	HybA	0.0409498	4.61	HybA
0.0511189	4.29	HybA	0.00199416	8.97	HybA	0.0126038	6.31	HybA	0.00407213	7.94	HybA	0.013139	6.25	HybA	0.00491021	7.67	HybA	0.0508919	4.515	HybA	0.014885	6.07	HybA	0.0246888	5.34	HybA
0.0375511	4.735	HybA	0.0507658	4.3	HybA	0.059954	4.06	HybA	0.0235195	5.41	HybA	0.0103804	6.59	HybA	0.223756	2.16	HybA	0.0286703	5.385	HybA	0.0164018	5.93	HybA	0.0620683	4.01	HybA
0.0388754	4.685	HybA	0.0551689	4.18	HybA	0.052556	4.25	HybA	0.026278	5.25	HybA	0.0107464	6.54	HybA	0.234881	2.09	HybA	0.06162	4.225	HybA	0.00849012	6.88	HybA	0.0518325	4.27	HybA
0.0441942	4.5	HybA	0.047039	4.41	HybA	0.029977	5.06	HybA	0.0260965	5.26	HybA	0.0105618	6.565	HybA	0.132127	2.92	HybA	0.0554483	4.385	HybA	0.0110485	6.5	HybA	0.0451228	4.47	HybA
0.0416656	4.585	HybA	0.0693481	3.85	HybA	0.0748424	3.74	HybA	0.0203335	5.62	HybA	0.0132304	6.24	HybA	0.231647	2.11	HybA	0.0696171	4.04	HybA	0.0130935	6.255	HybA	0.0507658	4.3	HybA
0.0551689	4.18	HybA	0.0830429	3.59	HybA	0.0785633	3.67	HybA	0.026278	5.25	HybA	0.0104526	6.58	HybA	0.309927	1.69	HybA	0.0594246	4.28	HybA	0.0186459	5.745	HybA	0.0620683	4.01	HybA
0.0446561	4.485	HybA	0.098073	3.35	HybA	0.0647041	3.95	HybA	0.0354026	4.82	HybA	0.014885	6.07	HybA	0.303549	1.72	HybA	0.0350591	5.08	HybA	0.0383402	4.705	HybA	0.0587202	4.09	HybA
0.0375511	4.735	HybA	0.0279695	5.16	HybB	0.0255594	5.29	HybB	0.0178244	5.81	HybB	0.00985451	6.665	HybA	0.0994421	3.33	HybB	0.0424496	4.79	HybA	0.029462	5.085	HybA	0.0401071	4.64	HybB
0.0143779	6.12	HybA	0.040386	4.63	HybB	0.0227183	5.46	HybB	0.0206173	5.6	HybB	0.0109722	6.51	HybA	0.0865693	3.53	HybB	0.045644	4.68	HybA	0.00659231	7.245	HybA	0.0392817	4.67	HybB
0.0300811	5.055	HybA	0.0390103	4.68	HybB	0.0227183	5.46	HybB	0.018199	5.78	HybB	0.0116381	6.425	HybA	0.0780207	3.68	HybB	0.0462501	4.66	HybA	0.0418102	4.58	HybA	0.0376815	4.73	HybB
0.0426888	4.55	HybA	0.0361465	4.79	HybB	0.0334929	4.9	HybB	0.0165159	5.92	HybB	0.0115177	6.44	HybA	0.0987552	3.34	HybB	0.0525983	4.465	HybA	0.0155709	6.005	HybA	0.0332616	4.91	HybB
0.0423939	4.56	HybA	0.032352	4.95	HybB	0.0168629	5.89	HybB	0.00831539	6.91	HybB	0.0108964	6.52	HybA	0.102949	3.28	HybB	0.04671	4.645	HybA	0.0128241	6.285	HybA	0.0183255	5.77	HybB
0.0413778	4.595	HybA	0.0371627	4.75	HybB	0.0314674	4.99	HybB	0.014885	6.07	HybB	0.00903663	6.79	HybA	0.07966	3.65	HybB	0.0410725	4.84	HybA	0.0162885	5.94	HybA	0.0291573	5.1	HybB
0.0387409	4.69	HybA	0.0293601	5.09	HybB	0.0272047	5.2	HybB	0.0142786	6.13	HybB	0.00699238	7.16	HybA	0.0908733	3.46	HybB	0.0373263	4.985	HybA	0.0055627	7.49	HybA	0.0330318	4.92	HybB
0.0246034	5.345	HybA	0.03125	5	HybB	0.0235195	5.41	HybB	0.0135084	6.21	HybB	0.00942037	6.73	HybA	0.0807721	3.63	HybB	0.0673586	4.09	HybA	0.0130031	6.265	HybA	0.0272047	5.2	HybB
0.0329175	4.925	HybA	0.0620683	4.01	HybB	0.0351581	4.83	HybB	0.0227183	5.46	HybB	0.0169802	5.88	HybA	0.116629	3.1	HybB	0.0606122	4.25	HybA	0.0449667	4.475	HybA	0.042101	4.57	HybB
0.0824692	3.6	HybA	0.0579118	4.11	HybB	0.098073	3.35	HybB	0.0339605	4.88	HybB	0.0150928	6.05	HybA	0.125	3	HybB	0.0474866	4.62	HybA	0.033843	4.885	HybA	0.0500669	4.32	HybB
0.0908733	3.46	HybA	0.0748424	3.74	HybB	0.0490365	4.35	HybB	0.0387409	4.69	HybB	0.0122591	6.35	HybA	0.25	2	HybB	0.0250443	5.59	HybA	0.0334929	4.9	HybA	0.0555527	4.17	HybB
0.0708052	3.82	HybA	0.0361465	4.79	HybB	0.0559391	4.16	HybB	0.0116785	6.42	HybB	0.00744248	7.07	HybA	0.157127	2.67	HybB	0.0485956	4.585	HybB	0.00146997	9.41	HybA	0.0379436	4.72	HybB
0.0220971	5.5	HybA	0.0559391	4.16	HybB	0.0435857	4.52	HybB	0.0277763	5.17	HybB	0.0140333	6.155	HybA	0.157127	2.67	HybB	0.0481172	4.6	HybB	0.0163451	5.935	HybB	0.0153034	6.03	HybB
0.030501	5.035	HybB	0.0712977	3.81	HybB	0.0445016	4.49	HybB	0.0272047	5.2	HybB	0.00587987	7.41	HybB	0.166086	2.59	HybB	0.0312371	5.255	HybB	0.0134617	6.215	HybB	0.0406669	4.62	HybB
0.0287559	5.12	HybB	0.0693481	3.85	HybB	0.03983	4.65	HybB	0.0287559	5.12	HybB	0.00542937	7.525	HybB	0.100134	3.32	HybB	0.0678044	4.08	HybB	0.0162885	5.94	HybB	0.0168629	5.89	HybB
0.0258266	5.275	HybB	0.0859714	3.54	HybB	0.0454366	4.46	HybB	0.0243489	5.36	HybB	0.00903663	6.79	HybB	0.179244	2.48	HybB	0.0543619	4.415	HybB	0.0176401	5.825	HybB	0.0392817	4.67	HybB
0.0423939	4.56	HybB	0.0669858	3.9	HybB	0.0536603	4.22	HybB	0.0224056	5.48	HybB	0.00992305	6.655	HybB	0.194791	2.36	HybB	0.0485956	4.585	HybB	0.0128686	6.28	HybB	0.0423939	4.56	HybB
0.0493776	4.34	HybB	0.0540336	4.21	HybB	0.0563282	4.15	HybB	0.0432847	4.53	HybB	0.00951883	6.715	HybB	0.255253	1.97	HybB	0.0470191	4.635	HybB	0.0162322	5.945	HybB	0.0629347	3.99	HybB
0.0485293	4.365	HybB	0.129408	2.95	HybB	0.0633725	3.98	HybB	0.0532897	4.23	HybB	0.011164	6.485	HybB	0.154963	2.69	HybB	0.0336987	5.14	HybB	0.029977	5.06	HybB	0.0379436	4.72	HybB
0.0347944	4.845	HybB	0.122428	3.03	HybB	0.0504151	4.31	HybB	0.0451228	4.47	HybB	0.00822938	6.925	HybB	0.153893	2.7	HybB	0.0492409	4.565	HybB	0.018136	5.785	HybB	0.0363979	4.78	HybB
0.030501	5.035	HybB	0.0830429	3.59	HybB	0.0412346	4.6	HybB	0.0457527	4.45	HybB	0.0103804	6.59	HybB	0.11344	3.14	HybB	0.0409372	4.845	HybB	0.0204749	5.61	HybB	0.0438889	4.51	HybB
0.060371	4.05	HybB	0.102949	3.28	HybB	0.0415214	4.59	HybB	0.0395549	4.66	HybB	0.0093553	6.74	HybB	0.174343	2.52	HybB	0.0510601	4.51	HybB	0.0189718	5.72	HybB	0.0316862	4.98	HybB
0.0448111	4.48	HybB	0.0896222	3.48	HybB	0.076415	3.71	HybB	0.0130482	6.26	HybB	0.0113199	6.465	HybB	0.275476	1.86	HybB	0.0468643	4.64	HybB	0.0253829	5.3	HybB	0.0441942	4.5	HybB
0.052193	4.26	HybB	0.049721	4.33	HybB	0.0785633	3.67	HybB	0.0248605	5.33	HybB	0.00929068	6.75	HybB	0.277392	1.85	HybB	0.0345997	5.1	HybB	0.0268302	5.22	HybB	0.0571145	4.13	HybB
0.0485293	4.365	HybB	0.0647041	3.95	HybB	0.0902456	3.47	HybB	0.0500669	4.32	HybB	0.00843147	6.89	HybB	0.184284	2.44	HybB	0.0489172	4.575	HybB	0.0139364	6.165	HybB	0.0660636	3.92	HybB
0.0374212	4.74	HybB	0.0774817	3.69	HybB	0.0758872	3.72	HybB	0.0379436	4.72	HybB	0.00922651	6.76	HybB	0.25349	1.98	HybB	0.0563702	4.36	HybB	0.0211969	5.56	HybB	0.047039	4.41	HybB
0.0384733	4.7	HybB	0.0328036	4.93	HybB	0.073812	3.76	HybB	0.019915	5.65	HybB	0.00849012	6.88	HybB	0.287175	1.8	HybB	0.0471744	4.63	HybB	0.0256482	5.285	HybB	0.046714	4.42	HybB
0.0416656	4.585	HybB	0.0647041	3.95	HybB	0.0688691	3.86	HybB	0.0330318	4.92	HybB	0.00837323	6.9	HybB	0.267943	1.9	HybB	0.0437284	4.745	HybB	0.0252951	5.305	HybB	0.0587202	4.09	HybB
0.0434349	4.525	HybB	0.0551689	4.18	HybB	0.0490365	4.35	HybB	0.0321286	4.96	HybB	0.0132304	6.24	HybB	0.222211	2.17	HybB	0.0357598	5.05	HybB	0.0209777	5.575	HybB	0.0529216	4.24	HybB
0.0454366	4.46	HybB	0.0674518	3.89	HybB	0.0518325	4.27	HybB	0.0384733	4.7	HybB	0.00982042	6.67	HybB	0.190782	2.39	HybB	0.03974	4.89	HybB	0.0174576	5.84	HybB	0.0607909	4.04	HybB
0.0334929	4.9	HybB	0.0607909	4.04	HybB	0.0374212	4.74	HybB	0.0321286	4.96	HybB	0.0112028	6.48	HybB	0.0927827	3.43	DkoA	0.0444555	4.72	HybB	0.017579	5.83	HybB	0.0620683	4.01	HybB
0.0399683	4.645	HybB	4.49911e-05	14.44	HybB	0.0432847	4.53	HybB	0.00117755	9.73	HybB	0.00913107	6.775	HybB	0.145592	2.78	DkoA	0.0432979	4.76	HybB	0.0139364	6.165	HybB	0.107321	3.22	HybB
0.0260062	5.265	HybB	0.0559391	4.16	HybB	0.0451228	4.47	DkoA	0.0209051	5.58	HybB	0.00916277	6.77	HybB	0.134904	2.89	DkoA	0.0719513	3.99	HybB	0.0177013	5.82	HybB	0.0633725	3.98	HybB
0.0325771	4.94	HybB	0.0310341	5.01	HybB	0.0877778	3.51	DkoA	0.0183255	5.77	HybB	0.0201232	5.635	HybB	0.146604	2.77	DkoA	0.0510601	4.51	HybB	0.0390103	4.68	HybB	0.0183255	5.77	HybB
0.075363	3.73	HybB	0.0303955	5.04	DkoA	0.0656073	3.93	DkoA	0.0033771	8.21	DkoA	0.0171577	5.865	HybB	0.161544	2.63	DkoA	0.0748559	3.93	HybB	0.030501	5.035	HybB	0.00608722	7.36	DkoA
0.0683934	3.87	HybB	0.0656073	3.93	DkoA	0.0448111	4.48	DkoA	0.00461325	7.76	DkoA	0.0190377	5.715	HybB	0.0994421	3.33	DkoA	0.0590339	4.29	HybB	0.0505901	4.305	HybB	0.00843147	6.89	DkoA
0.098073	3.35	HybB	0.0423939	4.56	DkoA	0.0281641	5.15	DkoA	0.00484261	7.69	DkoA	0.0248605	5.33	HybB	0.178006	2.49	DkoA	0.029051	5.365	HybB	0.0314674	4.99	HybB	0.00849012	6.88	DkoA
0.0836205	3.58	HybB	0.029977	5.06	DkoA	0.0270168	5.21	DkoA	0.00390625	8	DkoA	0.00800435	6.965	HybB	0.144586	2.79	DkoA	0.0308653	5.41	DkoA	0.00992306	6.655	HybB	0.0101667	6.62	DkoA
0.0173972	5.845	HybB	0.0339605	4.88	DkoA	0.0616395	4.02	DkoA	0.00421573	7.89	DkoA	0.00903663	6.79	HybB	0.162668	2.62	DkoA	0.0418886	4.935	DkoA	0.0172173	5.86	DkoA	0.0115177	6.44	DkoA
0.0406669	4.62	DkoA	0.0227183	5.46	DkoA	0.0293601	5.09	DkoA	0.00349619	8.16	DkoA	0.00975258	6.68	DkoA	0.144586	2.79	DkoA	0.0384063	5.07	DkoA	0.0183255	5.77	DkoA	0.00891222	6.81	DkoA
0.0457527	4.45	DkoA	0.0591286	4.08	DkoA	0.0275845	5.18	DkoA	0.00526263	7.57	DkoA	0.00773169	7.015	DkoA	0.0807721	3.63	DkoA	0.0391543	5.04	DkoA	0.0143282	6.125	DkoA	0.0127797	6.29	DkoA
0.0388754	4.685	DkoA	0.0384733	4.7	DkoA	0.046714	4.42	DkoA	0.00825795	6.92	DkoA	0.00749425	7.06	DkoA	0.0847878	3.56	DkoA	0.0327039	5.32	DkoA	0.0133687	6.225	DkoA	0.0246888	5.34	DkoA
0.0293601	5.09	DkoA	0.0591286	4.08	DkoA	0.047039	4.41	DkoA	0.00680118	7.2	DkoA	0.00567958	7.46	DkoA	0.213159	2.23	DkoA	0.0360149	5.17	DkoA	0.0164018	5.93	DkoA	0.0238478	5.39	DkoA
0.0227972	5.455	DkoA	0.0409498	4.61	DkoA	0.0435857	4.52	DkoA	0.00652412	7.26	DkoA	0.00797666	6.97	DkoA	0.323088	1.63	DkoA	0.0307663	5.415	DkoA	0.00982042	6.67	DkoA	0.0200535	5.64	DkoA
0.0293601	5.09	DkoA	0.0438889	4.51	DkoA	0.098073	3.35	DkoA	0.00734002	7.09	DkoA	0.00765172	7.03	DkoA	0.116629	3.1	DkoA	0.0503119	4.65	DkoA	0.0111254	6.49	DkoA	0.0180733	5.79	DkoA
0.0281641	5.15	DkoA	0.0476956	4.39	DkoA	0.200267	2.32	DkoA	0.00571908	7.45	DkoA	0.00621513	7.33	DkoA	0.275476	1.86	DkoA	0.0412207	4.96	DkoA	0.0119239	6.39	DkoA	0.0151977	6.04	DkoA
0.0401071	4.64	DkoA	0.0409498	4.61	DkoA	0.15283	2.71	DkoA	0.00634572	7.3	DkoA	0.00579892	7.43	DkoA	0.285191	1.81	DkoA	0.0355547	5.19	DkoA	0.00716409	7.125	DkoA	0.0281641	5.15	DkoA
0.0236831	5.4	DkoA	0.0620683	4.01	DkoA	0.193446	2.37	DkoA	0.00396078	7.98	DkoA	0.00625836	7.32	DkoA	0.192109	2.38	DkoA	0.0184545	6.21	DkoA	0.00519018	7.59	DkoA	0.018199	5.78	DkoA
0.0207607	5.59	DkoA	0.0638133	3.97	DkoA	0.139661	2.84	DkoA	0.0100268	6.64	DkoA	0.00325078	8.265	DkoA	0.204476	2.29	DkoA	0.0318736	5.36	DkoA	0.000217003	12.17	DkoA	0.0122591	6.35	DkoA
0.00423037	7.885	DkoA	0.0607909	4.04	DkoA	0.075363	3.73	DkoA	0.00461325	7.76	DkoA	0.00638986	7.29	DkoA	0.108067	3.21	DkoA	0.0185735	6.2	DkoA	0.0123444	6.34	DkoA	0.0151977	6.04	DkoA
0.023357	5.42	DkoA	0.0660636	3.92	DkoA	0.134904	2.89	DkoA	0.00860863	6.86	DkoA	0.00510101	7.615	DkoA	0.205898	2.28	DkoB	0.0180439	6.245	DkoA	0.00479252	7.705	DkoA	0.0157337	5.99	DkoA
0.0239306	5.385	DkoA	0.0514744	4.28	DkoA	0.0500669	4.32	DkoA	0.00754638	7.05	DkoA	0.00577886	7.435	DkoA	0.128514	2.96	DkoB	0.0194285	6.13	DkoA	0.00401607	7.96	DkoA	0.0123444	6.34	DkoA
0.0178244	5.81	DkoA	0.0651541	3.94	DkoA	0.0647041	3.95	DkoB	0.00765172	7.03	DkoA	0.00427458	7.87	DkoA	0.129408	2.95	DkoB	0.0282086	5.55	DkoA	0.00759887	7.04	DkoA	0.0117597	6.41	DkoA
0.0213444	5.55	DkoA	0.0395549	4.66	DkoA	0.0514744	4.28	DkoB	0.00474295	7.72	DkoA	0.00663816	7.235	DkoA	0.20733	2.27	DkoB	0.0330208	5.305	DkoA	0.0112028	6.48	DkoA	0.0109722	6.51	DkoA
0.0236831	5.4	DkoA	0.0915054	3.45	DkoB	0.0908733	3.46	DkoB	0.01468	6.09	DkoB	0.00634572	7.3	DkoA	0.360982	1.47	DkoB	0.0292239	5.495	DkoA	0.0143282	6.125	DkoA	0.0260965	5.26	DkoB
0.0316862	4.98	DkoA	0.0511189	4.29	DkoB	0.301452	1.73	DkoB	0.0112028	6.48	DkoB	0.00625836	7.32	DkoA	0.336808	1.57	DkoB	0.0234105	5.84	DkoA	0.0110485	6.5	DkoA	0.0277763	5.17	DkoB
0.0246888	5.34	DkoA	0.0441942	4.5	DkoB	0.146604	2.77	DkoB	0.00567958	7.46	DkoB	0.00723897	7.11	DkoA	0.30566	1.71	DkoB	0.0276698	5.58	DkoA	0.00728932	7.1	DkoA	0.00897421	6.8	DkoB
0.0302903	5.045	DkoA	0.0567199	4.14	DkoB	0.223756	2.16	DkoB	0.0065695	7.25	DkoB	0.00621513	7.33	DkoA	0.281265	1.83	DkoB	0.0480979	4.72	DkoB	0.00778547	7.005	DkoA	0.0219445	5.51	DkoB
0.0307131	5.025	DkoA	0.0575117	4.12	DkoB	0.128514	2.96	DkoB	0.00364466	8.1	DkoB	0.00621513	7.33	DkoA	0.260616	1.94	DkoB	0.0561225	4.48	DkoB	0.00995751	6.65	DkoB	0.0170983	5.87	DkoB
0.0174576	5.84	DkoB	0.0842021	3.57	DkoB	0.122428	3.03	DkoB	0.0103804	6.59	DkoB	0.0061722	7.34	DkoB	0.173139	2.53	DkoB	0.0417542	4.94	DkoB	0.0112807	6.47	DkoB	0.0328036	4.93	DkoB
0.0180733	5.79	DkoB	0.0616395	4.02	DkoB	0.122428	3.03	DkoB	0.0106722	6.55	DkoB	0.00506578	7.625	DkoB	0.124137	3.01	DkoB	0.0606237	4.36	DkoB	0.00945308	6.725	DkoB	0.0287559	5.12	DkoB
0.0190377	5.715	DkoB	0.0802141	3.64	DkoB	0.11344	3.14	DkoB	0.0151977	6.04	DkoB	0.00564035	7.47	DkoB	0.0934281	3.42	DkoB	0.0533089	4.56	DkoB	0.0144779	6.11	DkoB	0.02836	5.14	DkoB
0.0246034	5.345	DkoB	0.0769465	3.7	DkoB	0.0712977	3.81	DkoB	0.0123444	6.34	DkoB	0.00834426	6.905	DkoB	0.0859714	3.54	DkoB	0.0602352	4.37	DkoB	0.066293	3.915	DkoB	0.0330318	4.92	DkoB
0.0476956	4.39	DkoB	0.0791098	3.66	DkoB	0.0412346	4.6	DkoB	0.0092265	6.76	DkoB	0.00808801	6.95	DkoB	0.0859714	3.54	DkoB	0.0557628	4.49	DkoB	0.0271106	5.205	DkoB	0.017337	5.85	DkoB
0.0295643	5.08	DkoB	0.076415	3.71	DkoB	0.0356489	4.81	DkoB	0.00982042	6.67	DkoB	0.00615084	7.345	DkoB	0.0896222	3.48	DkoB	0.0480979	4.72	DkoB	0.0187106	5.74	DkoB	0.0155171	6.01	DkoB
0.0215675	5.535	DkoB	0.0607909	4.04	DkoB	0.0384733	4.7	DkoB	0.0067542	7.21	DkoB	0.0065695	7.25	DkoB	0.106579	3.23	DkoB	0.0526279	4.58	DkoB	0.0159533	5.97	DkoB	0.0126914	6.3	DkoB
0.0193704	5.69	DkoB	0.0842021	3.57	DkoB	0.0457527	4.45	DkoB	0.0100965	6.63	DkoB	0.00598265	7.385	DkoB	0.133972	2.9	DkoB	0.0568488	4.46	DkoB	0.0133224	6.23	DkoB	0.0235195	5.41	DkoB
0.0221738	5.495	DkoB	0.0836205	3.58	DkoB	0.0647041	3.95	DkoB	0.0115177	6.44	DkoB	0.00734002	7.09	DkoB	0.10083	3.31	DkoB	0.0602352	4.37	DkoB	0.0154099	6.02	DkoB	0.0206173	5.6	DkoB
0.0268302	5.22	DkoB	0.0511189	4.29	DkoB	0.0625	4	DkoB	0.00955188	6.71	DkoB	0.00704102	7.15	DkoB	0.111878	3.16	DkoB	0.0312648	5.39	DkoB	0.0151977	6.04	DkoB	0.0157337	5.99	DkoB
0.0183892	5.765	DkoB	0.0674518	3.89	DkoB	0.0344345	4.86	DkoB	0.00699238	7.16	DkoB	0.00749425	7.06	DkoB	0.103665	3.27	DkoB	0.0533089	4.56	DkoB	0.0177013	5.82	DkoB	0.0187106	5.74	DkoB
0.0208328	5.585	DkoB	0.0953912	3.39	DkoB	0.0445016	4.49	DkoB	0.0126038	6.31	DkoB	0.00647906	7.27	DkoB				0.0433963	4.88	DkoB	0.0170983	5.87	DkoB	0.02836	5.14	DkoB
0.0227183	5.46	DkoB	0.0587202	4.09	DkoB	0.0473661	4.4	DkoB	0.00897421	6.8	DkoB	0.00621513	7.33	DkoB				0.0428419	4.9	DkoB	0.0165159	5.92	DkoB	0.019915	5.65	DkoB
0.0230355	5.44	DkoB	0.0337259	4.89	DkoB				0.00897421	6.8	DkoB	0.00579892	7.43	DkoB				0.0533089	4.56	DkoB	0.0131846	6.245	DkoB	0.0187106	5.74	DkoB
0.0157337	5.99	DkoB	0.052556	4.25	DkoB				0.00820091	6.93	DkoB	0.00706546	7.145	DkoB				0.0572154	4.45	DkoB	0.0139848	6.16	DkoB	0.0167465	5.9	DkoB
0.0150928	6.05	DkoB										0.00652412	7.26	DkoB				0.0536528	4.55	DkoB	0.0193034	5.695	DkoB
0.0214928	5.54	DkoB										0.00716409	7.125	DkoB				0.0448139	4.83	DkoB	0.0267373	5.225	DkoB
0.0232762	5.425	DkoB										0.00604518	7.37	DkoB				0.0420235	4.93	DkoB	0.0107464	6.54	DkoB
0.020193	5.63	DkoB										0.00535462	7.545	DkoB							0.010202	6.615	DkoB
0.0169215	5.885	DkoB										0.0066152	7.24	DkoB
