# Supplementary material for: Drosophila Interspecific Hybridization Causes a Deregulation of the piRNA Pathway Genes
Source: Genes (Basel). 2020 Feb 19;11(2):215. doi: 10.3390/genes11020215 (PMC7073935; doi:10.3390/genes11020215)
Supplement: Supplementary file 1 [file genes-11-00215-s001.zip › supplementary/Supplementary_file_1.xlsx]

## Sheet: A. SEQUENCING
	Supplementary file 1A: primers used for each gene sequencing
	GENE	SPECIES	FORWARD PRIMER	SEQUENCE (5' > 3')	REVERSE PRIMER	SEQUENCE (5' > 3')	TM	AMPLIFIED REGION
	argonaute3	buzzatii	ago3_f2	TATTCCGACGTAAGGCATCG	ago3_r2	CGACGTAAGGCATCGACATA	59ºC	1..2010
		koepferae	ago3_f1	AAAGACCGCGACAACAAAAG	ago3_r2	CGACGTAAGGCATCGACATA	58,6ºC	1..3963
	armitage	buzzatii	armi_f2	CAGGCATTTCACAGCCAAAG	armi_r1	GGAATCAAACGACAGCCATT	58,6ºC	1..4768
		koepferae	armi_f2	CAGGCATTTCACAGCCAAAG	armi_r1	GGAATCAAACGACAGCCATT	58,6ºC	1..4012
	aubergine	buzzatii	aub_f1	TGGACGTGGTATTGACCGTA	aub_r3	GTGACATTCGGCTTCCAGTA	55,7ºC	1..4693
		koepferae	aub_5’_f2	TGACTTCGCCAACAGACTA	aub_5’_r2	GTTACGATTTGACGTTGCGA	55.8ºC	980..1750
			aub_f2	GTGGACGTGGACGTGGTATT	aub_r1	CGAACGATCAACTCGAATCA	57,7ºC	1..1590
			aub_f2-2ko	CGACCAACTGGACTGGTTAC	aub_r1-2ko	ACCCAAAACACGCAGTTAGA	57,1ºC	1710..4355
			aubko_int_f1	CAGTAGCAATAGCACGAAACG	aubko_int_r1	CTGAGATTTCGAGACCTGTCC	57,3ºC	1377..2707
	krimper	buzzatii	krimper_f2	CTGCATGGTCAAATCAGCATA	krimper_r2	CGACGAACACTTGAAGAGAGC	58,6ºC	1..1929
		koepferae	krimper_f2	CTGCATGGTCAAATCAGCATA	krimper_r2	CGACGAACACTTGAAGAGAGC	58,6ºC	1..1920
	mt2	buzzatii	mt2_f1	TGGAACTCTTTAGCGGCATT	mt2_r1	AGCAATTCACCCACAACACA	58,5 ºC	1..830
		koepferae	mt2_f1	TGGAACTCTTTAGCGGCATT	mt2_r1	AGCAATTCACCCACAACACA	58,5ºC	1..1064
	piwi	buzzatii	piwiD21	GTGGCGCATCGTGCAYTAYCAYGT	piwiJ33	GGTGGTGCCGGACCARTTRTARTA	50,2ºC	1..2473
		koepferae	piwiD21	GTGGCGCATCGTGCAYTAYCAYGT	piwiJ33	GGTGGTGCCGGACCARTTRTARTA	50,2ºC	1..2484
	rhino	buzzatii	rhino_f1	GCCAAGCAGCTAAAAAGGAA	rhino_r1	TCATCATCAGTGGGACATCG	58,2ºC	1..1859
		koepferae	rhino_f1	GCCAAGCAGCTAAAAAGGAA	rhino_r2	ATCGCAACTCAAGCTTTTCG	58,2ºC	1..1944
	spindleE	buzzatii	spnE_f1	CAAACAACCGATTCCAAACC	spnE_r1	ATGCAGTTGGGTCAGCAAAT	58,6ºC	1..971/5134..6021
			spnE_bu_intF	CGTAACGATCGCTTGCTTC	spnE_bu_intR	TTTAGTTGCATGGTGGGACA	57ºC	798..1321/4678..5101
			spnE_bu_int2F	GTGCATCTCGTCGGAAAGAG	spnE_bu_int2R	CGTTTGGTCTCCTGCTTACG	59,3ºC	1030..4962
		koepferae	spnE_f2	ATGGATTCCGATTTGATGGA	spnE_r1	ATGCAGTTGGGTCAGCAAAT	58,6ºC	1..991/5621..6245
			spnE_ko_intF	CTCAAGTAAAGCTCTTAGCCTTG	spnE_ko_intR	ACGAACCGAGAAAGCAAAGA	57ºC	771..1714/4733..5792
			spnE_ko_int2F	GTGCGAGGTGAGACCTCAAT	spnE_ko_int2R	GGCAGCCGAAATCAACATT	59,3ºC	1468..4973
			vasaB_fF1	GGCCTTTGCTGAAAGTCAGTTG	vasaB_r1	TCGAATAGCACGCGATAGCC	57,5ºC	2721..4993
			vasaC-f3	TGCGATATGTCTCCATTCCA	vasa_r2	GACGCCACCAAAGCTAGATG	55,5ºC	4668..7866
		koepferae
	zucchini	buzzatii	zucc_f1	TGCTTCCGAGGTGATATGGT	zucc_r1	ACGACGTGAGAACACCTTCC	58,6ºC	1..653
		koepferae	zucc_f1	TGCTTCCGAGGTGATATGGT	zucc_r1	ACGACGTGAGAACACCTTCC	58,6ºC	1..656

## Sheet: B. qRTPCR
Supplementary file 1B: primers used for qRT-PCR
GENES
aubergine	Forward	5’ - GCACTGTCTCGCCAACTAGC - 3’
	Reverse	5’ - GACATACGGACGGCACAC - 3’
armitage	Forward	5’ - GGCAAGACTGTTACCCTGGT - 3’
	Reverse	5' - CCTTCTCCACCTGATTCTGTG - 3’
krimper	Forward	5’ - GTGGAGCAAGAAAGATGTGC - 3’
	Reverse	5’ - CACTGAGCTAGGGACCTAATGG - 3’
piwi	Forward	5’ - GAGAGGTTGTGTGGATAGGGC - 3’
	Reverse	5’ - CATCCAAGGGGTATAGCCG - 3’
zucchini	Forward	5’ - GGCGCCAACTGGGAAAACGT - 3’
	Reverse	5’ - ACGACGTGAGAACACCTTCC - 3’
mt2	Forward	5’ - GGGAGCATATGCCAGGTACA - 3’
	Reverse	5’ -GACACATCGCAGCAGAGCATC - 3’
ago3	Forward	5’ - GATCCCTCACGCCCGAAAGT - 3’
	Reverse	5’ - GGGTGAATGATGTCCATGACC - 3’
spnE	Forward	5’ - GGAGGATACGCGTCTGTTG - 3’
	Reverse	5’ - CATGGCGTGAATTAAGCG - 3’
rhino	Forward	5’ -ATAGGCAACTGGGATGATG - 3’
	Reverse	5’ - GACCACCAAATAGGTTTCGC - 3’
