# Supplementary material for: Drosophila Interspecific Hybridization Causes a Deregulation of the piRNA Pathway Genes
Source: Genes (Basel). 2020 Feb 19;11(2):215. doi: 10.3390/genes11020215 (PMC7073935; doi:10.3390/genes11020215)
Supplement: Supplementary file 1 [file genes-11-00215-s001.zip › supplementary/Supplementary_file_4.xlsx]

## Sheet: FISH PROBES
	Supplementary file 4: Primers used for FISH probes, including probes lenght and the exon amplified
	GENE	FORWARD PRIMER	SEQUENCE (5' > 3')	REVERSE PRIMER	SEQUENCE (5' > 3')	TM	PROBE LENGHT	EXON
	argonaute3	ago3_f	TGGAAGTTTGGCCAGGTTAC	ago3_r	CGACGTAAGGCATCGACATA	62.3ºC	924	2
	armitage	armi_f	AAATCACGGTGGTCTTCCAG	armi_r	AGCTCGTTCGCGATCATAGT	59.3ºC	695	3
	aubergine	aub_f	ATATAGCTGCATTAAAAAGCG	aub_r	TAGCTGATTCTCCAGGCCAG	60.2ºC	889	5
	krimper	krimper_f	GAGCCAACTGCCGCCTCTTG	krimper_r	TCTGCATGGTCAAATCAGC	58.7ºC	710	2
	piwi	piwi_f	TACTCATCTATAAAGAAGAG	piwi_r	GTGGTGCCGGACCAGTTG	61.2ºC	820	3
	spindleE	spnE_f	ATGCGAAGGCAGTTACGAAG	spnE_r	ATTTGATCGTGACGGTCCTG	60.3ºC	856	10
		spnE_ko_intF		spnE_ko_intR
		spnE_ko_int2F		spnE_ko_int2R
		vasaB_fF1		vasaB_r1
		vasaC-f3		vasa_r2
	zucchini	zucc_f	TGCTTCCGAGGTGATATGGT	zucc_r	ACGACGTGAGAACACCTTCC	58.6ºC	653	1
	rhino	rhino_f	GCCAAGCAGCTAAAAAGC	rhino_r	AGTTGCACTGGTGCCTCT	60ºC	612	2
	mt2	mt2_F	TATCTCAGGCTCGACAACAA	mt2_r	CCAGCAGTCGATACTTTTGT	60.5ºC	746	1
