# Supplementary material for: Drosophila Interspecific Hybridization Causes a Deregulation of the piRNA Pathway Genes
Source: Genes (Basel). 2020 Feb 19;11(2):215. doi: 10.3390/genes11020215 (PMC7073935; doi:10.3390/genes11020215)
Supplement: Supplementary file 1 [file genes-11-00215-s001.zip › supplementary/Supplementary_file_5.xlsx]

## Sheet: Hoja1
Supplementary file 5: Comparison of the different gene expression levels between parental species (D. koepferae and D. buzzatii) and hybrids using Kruskal-Wallis test.
Gene	Kruskal-Wallis
	H	p-value
ago3	45.42	0,000***
armi	45.81	0,000***
aub	15.33	0,004**
krimp	71.16	0,000***
mt2	70.93	0,000***
piwi	6.41	0.171
spnE	44.19	0,000***
zuc	74.71	0,000***
rhino	44.13	0,000***
*: p < 0.05; **: p < 0.01; ***: p <0.001. All showed p-values are corrected using False Discovery Rate
