# Supplementary material for: Drosophila Interspecific Hybridization Causes a Deregulation of the piRNA Pathway Genes
Source: Genes (Basel). 2020 Feb 19;11(2):215. doi: 10.3390/genes11020215 (PMC7073935; doi:10.3390/genes11020215)
Supplement: Supplementary file 1 [file genes-11-00215-s001.zip › supplementary/Supplementary_file_6.xlsx]

## Sheet: levene_test
Supplementary file 6A: Levene test for homogeneity of variances. All p-values are corrected using the False Discovery Rate test
Genes	Variances
	D. buzzatii		Hybrids A	Hybrids B		D. koepferae A	D. koepferae B	Levene Statistic	p-value
ago3	0.000199367		0.000196861	0.000137466		4.52052e-05	1.38087e-05	3.44768	1.32E-02*
armi	0.000128992		0.000545491	0.000754366		0.000188525	0.000286999	4.30554	4.14E-03**
aub	0.000217179		0.000352552	0.000421457		0.00304432	0.00476845	13.2192	5.58E-08***
krimp	0.000107592		7.81375e-05	0.000161118		3.5843e-06	8.40725e-06	12.7268	5.58E-08***
mt2	9.79932e-06		5.29405e-06	2.02053e-05		1.92392e-06	7.37266e-07	5.58513	1.05E-03**
piwi	0.00480175		0.00775607	0.00470038		0.00460617	0.00819758	1.37842	0.268
rhino	5.00496e-05		0.000145288	0.000131566		7.70049e-05	6.02456e-05	1.31363	0.268
spnE	1.94862e-05		0.000137838	8.10552e-05		2.26613e-05	0.000151851	4.56078	3.92E-03**
zuc	7.53237e-05		0.000172843	0.000318475		3.53932e-05	4.49284e-05	4.45562	3.92E-03**
In yellow: genes showing higher variance in hybrids than both parental species
Supplementary file 6B: Levene test for homogeneity of variances between hybrids and parental species. All p-values are corrected using the False Discovery Rate test.
	GENES
Hybrids	armi			spnE			zuc
	D. buzzatii	D. koepferae A	D. koepferae B	D. buzzatii	D. koepferae A	D. koepferae B	D. buzzatii	D. koepferae A	D. koepferae B
A	7,07 (*0,024)	3,04 (0,104)	-	16,24 (**0,000)	11,72 (**0,005)	-	5,28 (*0,038)	13,27 (**0,004)	-
B	8,73(*0,015)	-	2,27 (0,150)	6,82 (*0,024)	-	0,00 (0,99)	4,60 (*0,049)	-	6,83 (*0,024)
